# Supplementary material for: Global burden of epilepsy attributable to neonatal disorders in children from 1990 to 2021
Source: iScience. 2026 Mar 10;29(4):115296. doi: 10.1016/j.isci.2026.115296 (PMC13049413; doi:10.1016/j.isci.2026.115296)
Supplement: Table S3. Age-standardized prevalence rate and prevalence number of epilepsy attributable to neonatal disorders in children under 15 years and their EAPCs from 1990 to 2021 in 204 countries and territories [file mmc2.xlsx]

## Sheet: Sheet1
Supplementary Table 3: Age-standardized prevalence rate and prevalence number of epilepsy attributable to neonatal disorders in children under 15 years and their EAPCs from 1990 to 2021 in 204 countries and territories.
	1990			2021			1990-2021
Countries	Prevalence number (95%UI)		ASPR (95%UI)	Prevalence number (95%UI)	ASPR (95%UI)		EAPC (95%CI)
Afghanistan	20350 (17632 to 23440)		466.03 (399.66 to 541.43)	58787 (53440 to 64541)	411.86 (364.17 to 458.16)		-0.54(-0.65 to -0.43)
Albania	5034 (3898 to 6478)		449.81 (348.34 to 577.94)	1881 (1647 to 2151)	424.28 (371.94 to 484.41)		-0.21(-0.22 to -0.19)
Algeria	31635 (25655 to 38690)		294.84 (238.76 to 361.36)	39317 (34939 to 43835)	295.39 (262.32 to 329.91)		0.05(0.01 to 0.09)
American Samoa	83 (66 to 98)		437.89 (328.25 to 532.68)	60 (47 to 69)	421.79 (319.74 to 500.06)		-0.04(-0.14 to 0.06)
Andorra	25 (21 to 31)		264.2 (221.29 to 326.22)	24 (22 to 27)	239.38 (216.38 to 264.59)		-0.27(-0.31 to -0.22)
Angola	7337 (5710 to 9307)		145.99 (112.6 to 187)	53810 (46917 to 60898)	350.64 (305.54 to 401.82)		3.66(3.22 to 4.11)
Antigua and Barbuda	85 (73 to 101)		468.11 (399.65 to 555.51)	77 (71 to 84)	454.87 (416.72 to 497.34)		-0.05(-0.07 to -0.02)
Argentina	33668 (28427 to 39176)		331.73 (265.77 to 403.33)	38255 (32379 to 42852)	372.54 (296.02 to 426.66)		0.44(0.37 to 0.51)
Armenia	4124 (3270 to 4990)		395.48 (311.43 to 494.15)	2721 (2362 to 3037)	455.8 (372.45 to 530.04)		0.48(0.45 to 0.51)
Australia	13247 (11407 to 15408)		349.26 (291.17 to 410.3)	13399 (12143 to 14875)	281.53 (252.17 to 314.81)		-0.77(-0.81 to -0.74)
Austria	3946 (3390 to 4614)		292.53 (250.77 to 344.92)	5101 (4411 to 5767)	392.44 (324.84 to 454.79)		1.21(1.02 to 1.39)
Azerbaijan	7776 (6215 to 9518)		318.79 (255.04 to 391.71)	9341 (8416 to 10327)	396.96 (358.09 to 439.6)		0.86(0.78 to 0.94)
Bahamas	399 (345 to 454)		493.95 (420.22 to 573.92)	398 (357 to 434)	485.7 (417.72 to 544.72)		-0.05(-0.09 to -0.01)
Bahrain	667 (532 to 830)		407.31 (325.04 to 507.76)	1183 (1072 to 1301)	398.85 (361.16 to 439.59)		0.01(-0.01 to 0.04)
Bangladesh	219252 (175491 to 263801)		451.85 (340.88 to 579.55)	184593 (137680 to 244877)	400.84 (285.55 to 555.05)		-0.51(-0.64 to -0.37)
Barbados	297 (261 to 340)		474.01 (402.52 to 556.37)	216 (197 to 236)	455.89 (399.54 to 509.19)		-0.13(-0.16 to -0.09)
Belarus	7706 (6017 to 9697)		319.32 (239.44 to 418.73)	4587 (3816 to 5298)	287.24 (226.66 to 340.88)		-0.35(-0.42 to -0.29)
Belgium	3335 (2814 to 4031)		184.76 (155.88 to 222.96)	3831 (3465 to 4271)	200.41 (181.26 to 223.39)		0.21(0.04 to 0.39)
Belize	360 (304 to 419)		439.17 (367.65 to 524.43)	593 (497 to 665)	476.52 (385.28 to 553.14)		0.2(0.15 to 0.26)
Benin	4370 (3420 to 5609)		171.14 (131.3 to 218.22)	20078 (17446 to 22932)	325.67 (279.77 to 374.32)		2.17(1.82 to 2.51)
Bermuda	56 (49 to 65)		471.32 (403.49 to 551.91)	36 (33 to 39)	424.08 (385.26 to 465.88)		-0.24(-0.3 to -0.17)
Bhutan	1346 (1090 to 1653)		513.12 (393.71 to 650.69)	906 (791 to 1029)	485.06 (415.84 to 556.52)		-0.18(-0.23 to -0.13)
Bolivia (Plurinational State of)	6531 (5330 to 7986)		241.15 (197.03 to 296.27)	11006 (9956 to 12098)	315.85 (283.63 to 349.96)		1.25(1.06 to 1.43)
Bosnia and Herzegovina	6332 (5230 to 7528)		571.73 (454.27 to 702.27)	2440 (2061 to 2792)	489.63 (394.87 to 575.45)		-0.39(-0.45 to -0.32)
Botswana	2841 (2357 to 3463)		482.32 (372.79 to 616.17)	4396 (3694 to 5075)	627.74 (505.61 to 752.5)		0.91(0.85 to 0.97)
Brazil	115119 (91927 to 144562)		223.02 (177.51 to 280.26)	189236 (170696 to 207860)	392.76 (351.21 to 435.43)		2.18(2.05 to 2.3)
Brunei Darussalam	440 (376 to 512)		485.45 (413.35 to 568.6)	411 (368 to 454)	434.23 (383.92 to 482.48)		-0.28(-0.31 to -0.25)
Bulgaria	8028 (6254 to 10097)		459.14 (352.25 to 593.91)	4292 (3796 to 4830)	436.23 (368.85 to 506.79)		-0.19(-0.24 to -0.14)
Burkina Faso	6580 (5245 to 8327)		132.43 (104.38 to 170.49)	23813 (20247 to 27623)	223.34 (188.2 to 260.69)		1.65(1.25 to 2.05)
Burundi	5379 (4276 to 6800)		196.97 (153.86 to 250.99)	22055 (19161 to 25088)	376.94 (313.88 to 443.83)		2.48(2.04 to 2.93)
Cabo Verde	584 (430 to 784)		367.85 (268.56 to 496.64)	668 (601 to 743)	466.96 (415.76 to 525.15)		1.35(1.2 to 1.51)
Cambodia	18252 (15619 to 20938)		389.78 (323.19 to 463.24)	19624 (17076 to 21784)	383.42 (320.45 to 437.62)		0.1(0.02 to 0.18)
Cameroon	7811 (6047 to 10166)		152.68 (116.21 to 200.8)	39342 (33899 to 44640)	291.06 (250.16 to 334.29)		2.26(1.9 to 2.62)
Canada	16322 (14175 to 19031)		282.78 (225.44 to 340.65)	17810 (15250 to 20091)	286.51 (230.87 to 329.71)		0.12(0.05 to 0.2)
Central African Republic	1729 (1350 to 2227)		133.43 (102.1 to 173.58)	5276 (4494 to 6014)	229.25 (194.17 to 266.84)		1.72(1.32 to 2.12)
Chad	3133 (2405 to 4075)		98.34 (73.97 to 130.91)	19350 (16434 to 22440)	207.75 (173.97 to 243.39)		2.44(2.03 to 2.84)
Chile	13675 (11137 to 17114)		344.06 (279.61 to 430.27)	13847 (12865 to 14934)	379.32 (351.93 to 409.54)		0.33(0.32 to 0.35)
China	602032 (456880 to 819189)		189.14 (143.13 to 257.71)	621137 (556757 to 688046)	238.99 (211.14 to 265.93)		1.03(0.88 to 1.19)
Colombia	40658 (33257 to 49529)		348.22 (284.06 to 423.02)	42931 (39767 to 46778)	405.05 (374.27 to 440.31)		0.71(0.63 to 0.79)
Comoros	795 (639 to 977)		369.72 (294.31 to 463.78)	1290 (1118 to 1458)	535.61 (439.49 to 628.39)		1.42(1.27 to 1.56)
Congo	2842 (2221 to 3617)		266.24 (207.94 to 340)	8409 (7436 to 9480)	436.86 (379.93 to 496.38)		2.04(1.77 to 2.3)
Cook Islands	27 (23 to 31)		406.36 (333.23 to 477.32)	15 (13 to 16)	384.47 (322.11 to 435.55)		-0.13(-0.17 to -0.09)
Costa Rica	3686 (3068 to 4430)		327.66 (272.74 to 393.63)	3293 (3029 to 3582)	323.91 (297.95 to 353.02)		0.07(0.02 to 0.12)
Coted'Ivoire	13164 (10201 to 16816)		221.48 (169.65 to 290.19)	45460 (39659 to 51290)	389.58 (338.67 to 442.57)		2.02(1.66 to 2.37)
Croatia	4586 (3537 to 5920)		460.76 (350.02 to 607.29)	2252 (1959 to 2560)	374.72 (323.93 to 433.69)		-0.67(-0.69 to -0.65)
Cuba	9597 (8334 to 11020)		383.68 (320.81 to 451.67)	5506 (5120 to 5967)	309.18 (283.63 to 336.54)		-0.72(-0.77 to -0.67)
Cyprus	611 (474 to 794)		308.62 (240.55 to 398.21)	560 (495 to 631)	255.87 (225.62 to 290.93)		-0.68(-0.75 to -0.61)
Czechia	9816 (7842 to 12218)		440.44 (346.41 to 564.74)	7028 (6275 to 7829)	407.91 (354.04 to 464.78)		-0.11(-0.17 to -0.05)
Democratic People's Republic of Korea	19264 (15286 to 23515)		321.5 (253.84 to 396.71)	13356 (10714 to 15250)	277.93 (214.58 to 326.93)		-0.15(-0.32 to 0.03)
Democratic Republic of the Congo	25466 (19622 to 32989)		135.7 (103.8 to 177.77)	114660 (99673 to 131800)	301.43 (257.46 to 350.39)		2.99(2.47 to 3.51)
Denmark	2581 (2105 to 3165)		291.22 (233.92 to 366.59)	2503 (2178 to 2809)	261.61 (219.38 to 298.99)		-0.39(-0.47 to -0.31)
Djibouti	439 (337 to 569)		249.45 (189.96 to 325.32)	1908 (1671 to 2157)	461.66 (397.28 to 532.4)		2.32(2.09 to 2.55)
Dominica	123 (107 to 142)		495.5 (421.2 to 582.44)	70 (65 to 76)	513.01 (467.95 to 561.79)		0.12(0.08 to 0.15)
Dominican Republic	11881 (10412 to 13579)		440.89 (378.94 to 513.09)	15082 (12786 to 16965)	513.37 (423.19 to 592.92)		0.63(0.56 to 0.69)
Ecuador	12682 (10392 to 15615)		328.24 (269.65 to 403.17)	18219 (16729 to 19828)	359.67 (329.74 to 392.75)		0.5(0.35 to 0.64)
Egypt	111512 (95789 to 129582)		499.36 (428.19 to 580.88)	185035 (160256 to 205559)	501.91 (415.61 to 565.44)		0.27(0.21 to 0.34)
El Salvador	7715 (6377 to 9278)		357.28 (295.39 to 432.73)	7145 (6582 to 7749)	392.71 (357.77 to 429.97)		0.38(0.35 to 0.42)
Equatorial Guinea	426 (332 to 542)		205.91 (157.56 to 263.51)	2456 (2190 to 2732)	423.07 (373.29 to 474.07)		3.2(2.86 to 3.54)
Eritrea	4625 (3745 to 5739)		286.28 (226.22 to 355.97)	12123 (10593 to 13558)	481.17 (404.9 to 559.2)		1.76(1.71 to 1.82)
Estonia	1358 (1102 to 1592)		388.43 (300.6 to 478.89)	744 (614 to 844)	341.43 (272.05 to 403.88)		-0.38(-0.48 to -0.28)
Eswatini	1011 (747 to 1347)		259.26 (189.39 to 350.02)	1628 (1406 to 1874)	395.22 (337.63 to 463.86)		1.38(0.95 to 1.8)
Ethiopia	19350 (13856 to 27124)		75.37 (52.47 to 109.87)	175457 (145713 to 204043)	396.82 (313.73 to 484.38)		6.31(6.02 to 6.61)
Fiji	1038 (886 to 1205)		368.87 (309.32 to 441.9)	1032 (936 to 1139)	378.86 (335.01 to 422.07)		0.08(0.03 to 0.13)
Finland	2379 (1979 to 2904)		246.43 (203.73 to 301.47)	1913 (1743 to 2103)	225.62 (204.91 to 248.57)		-0.32(-0.41 to -0.23)
France	27619 (22899 to 34373)		235.86 (195.41 to 294.19)	24968 (22555 to 27947)	215.12 (193.77 to 240.75)		-0.3(-0.32 to -0.27)
Gabon	1534 (1214 to 1938)		370.61 (290.64 to 470.56)	3323 (2978 to 3687)	520.55 (453.9 to 587.15)		1.22(1.12 to 1.32)
Gambia	1796 (1451 to 2185)		384.21 (304.28 to 481.19)	5142 (3985 to 6212)	518.93 (378.23 to 657.3)		1.27(1.1 to 1.43)
Georgia	4315 (3473 to 5322)		315.6 (252.84 to 389.57)	2658 (2423 to 2901)	361.04 (327.73 to 398.26)		0.62(0.53 to 0.71)
Germany	54414 (46885 to 63634)		420.33 (360.35 to 495.37)	47111 (42938 to 52355)	393.65 (356.68 to 435.99)		-0.12(-0.16 to -0.08)
Ghana	15050 (11854 to 19173)		219.63 (169.94 to 282.04)	47629 (41501 to 53892)	369.12 (321.3 to 420.76)		1.84(1.61 to 2.07)
Greece	4124 (3460 to 5005)		203.94 (170.91 to 248.58)	4452 (4086 to 4852)	318.17 (284.39 to 351.58)		1.75(1.49 to 2.01)
Greenland	58 (48 to 70)		406.66 (335.47 to 496.29)	43 (38 to 48)	366.24 (316.96 to 411.23)		-0.36(-0.39 to -0.33)
Grenada	154 (132 to 177)		459.85 (387.18 to 539.09)	104 (95 to 113)	476 (414.79 to 527.87)		0.17(0.13 to 0.2)
Guam	155 (131 to 182)		372.23 (297.22 to 445.45)	141 (120 to 159)	386.03 (313.86 to 440.99)		0.17(0.14 to 0.19)
Guatemala	17325 (14932 to 20308)		424.23 (362.44 to 500.18)	22573 (20795 to 24465)	458.15 (417.76 to 500.97)		0.36(0.23 to 0.5)
Guinea	3433 (2681 to 4483)		114.8 (87.9 to 152.29)	16405 (14024 to 18848)	268.14 (228.08 to 310.06)		3(2.59 to 3.41)
Guinea-Bissau	949 (753 to 1189)		189.75 (147.76 to 239.64)	3694 (3266 to 4150)	409.91 (352.6 to 470.99)		3.11(2.8 to 3.42)
Guyana	1563 (1293 to 1799)		535.82 (427.4 to 645.59)	1150 (966 to 1299)	538.48 (434.37 to 631.01)		-0.04(-0.07 to 0)
Haiti	14053 (12376 to 15974)		514.48 (444.36 to 593.47)	18950 (17102 to 20963)	435.06 (377.74 to 494.31)		-0.48(-0.58 to -0.39)
Honduras	9944 (8459 to 11787)		448.2 (378.79 to 535.45)	14860 (13476 to 16316)	452.97 (395.52 to 506.98)		0.21(0.15 to 0.26)
Hungary	11038 (8945 to 13611)		509.91 (400.01 to 643.47)	6417 (5493 to 7229)	459.05 (379.46 to 532.53)		-0.42(-0.47 to -0.37)
Iceland	192 (164 to 227)		302.45 (256.08 to 363.61)	195 (177 to 214)	288.14 (260.01 to 318.31)		-0.1(-0.14 to -0.06)
India	1521862 (1275731 to 1804040)		464.67 (371.94 to 569.39)	1545097 (1186069 to 1985887)	421.06 (310.03 to 572.08)		-0.31(-0.45 to -0.17)
Indonesia	111022 (82438 to 154526)		164.92 (121.92 to 227.31)	205273 (181768 to 230088)	304.67 (262.61 to 347.3)		2.06(1.9 to 2.23)
Iran (Islamic Republic of)	48666 (34521 to 69828)		191.52 (135.63 to 273.94)	61307 (54703 to 68847)	304.14 (270.82 to 341.15)		1.53(1.37 to 1.69)
Iraq	42278 (36195 to 48905)		511.87 (432.92 to 601.13)	67964 (55710 to 76591)	503.94 (394.17 to 578.27)		0.05(-0.05 to 0.16)
Ireland	2634 (2200 to 3243)		267.82 (222.78 to 328.88)	2462 (2230 to 2722)	246.69 (222.85 to 274.07)		-0.3(-0.32 to -0.27)
Israel	4554 (3766 to 5549)		296.94 (244.88 to 363.7)	6687 (6080 to 7373)	254.45 (230.83 to 281.94)		-0.51(-0.54 to -0.49)
Italy	24037 (18888 to 31127)		260.05 (205.26 to 340.3)	17813 (16092 to 19668)	233.92 (211.51 to 259.66)		-0.28(-0.32 to -0.25)
Jamaica	4652 (4075 to 5291)		555.66 (463.77 to 651.73)	3271 (2789 to 3645)	554.93 (450.96 to 634.45)		0.02(-0.06 to 0.09)
Japan	50014 (40192 to 62858)		216.1 (173.08 to 275.97)	36082 (32451 to 39723)	233.3 (210.14 to 258)		0.35(0.28 to 0.42)
Jordan	7076 (5900 to 8490)		433 (359.64 to 526.33)	15487 (13930 to 17096)	426.35 (377.52 to 475.1)		0.04(-0.01 to 0.08)
Kazakhstan	18624 (15222 to 22617)		358.42 (291.94 to 440.62)	19181 (17367 to 21083)	353.53 (316.33 to 394.36)		0.06(0.01 to 0.1)
Kenya	30342 (22108 to 41712)		269.57 (194.39 to 375.66)	89971 (77360 to 103551)	478.33 (397.08 to 566.55)		2.11(2.01 to 2.22)
Kiribati	106 (92 to 123)		359.72 (297.14 to 430.06)	149 (121 to 173)	353.51 (273.91 to 425.09)		-0.01(-0.07 to 0.04)
Kuwait	1819 (1483 to 2278)		327.41 (266.49 to 409.92)	3383 (3035 to 3786)	400.4 (359.05 to 447.4)		0.74(0.68 to 0.81)
Kyrgyzstan	5253 (4146 to 6450)		312.37 (246.1 to 387.7)	8392 (7614 to 9230)	368.85 (326.25 to 412.42)		0.66(0.61 to 0.72)
Lao People's Democratic Republic	5291 (4377 to 6446)		283.56 (233.65 to 346.52)	8337 (7374 to 9303)	362.63 (317.87 to 409.91)		1(0.84 to 1.17)
Latvia	1859 (1460 to 2312)		327.45 (242.61 to 430.55)	992 (791 to 1167)	330.27 (252.24 to 402.44)		0.05(-0.05 to 0.15)
Lebanon	4068 (3330 to 5039)		388.3 (316.8 to 485.22)	4196 (3762 to 4693)	328.45 (294.04 to 367.8)		-0.48(-0.52 to -0.45)
Lesotho	1960 (1475 to 2591)		286.5 (211.71 to 385.56)	2320 (2003 to 2629)	369.03 (308.45 to 434.01)		0.83(0.58 to 1.08)
Liberia	1804 (1417 to 2313)		149.22 (114.42 to 191.89)	8677 (7625 to 9715)	397.04 (340.89 to 455.84)		4.12(3.76 to 4.49)
Libya	5745 (4617 to 7181)		317.25 (254.21 to 398.09)	4483 (4045 to 4961)	301.31 (271.07 to 334.47)		-0.27(-0.32 to -0.23)
Lithuania	2900 (2412 to 3399)		348.86 (279.13 to 423.93)	1337 (1103 to 1527)	325.68 (257.57 to 385.65)		-0.25(-0.29 to -0.21)
Luxembourg	198 (150 to 272)		300.43 (227.79 to 414.81)	248 (216 to 284)	244.62 (213.95 to 280.21)		-0.74(-0.79 to -0.7)
Madagascar	13011 (10234 to 16332)		232.07 (180.66 to 292.79)	52844 (46274 to 59676)	450.19 (376.56 to 530.89)		2.42(2.27 to 2.57)
Malawi	8140 (6453 to 10198)		170.41 (133.17 to 216.44)	33229 (29216 to 37456)	408.71 (342.99 to 476.34)		3.35(3.05 to 3.65)
Malaysia	31019 (26303 to 36703)		471.98 (387.27 to 567.63)	32830 (29190 to 35985)	430.56 (371.21 to 478.9)		-0.19(-0.23 to -0.15)
Maldives	532 (448 to 636)		502.5 (420.1 to 604.44)	406 (371 to 448)	406.41 (369.93 to 447.85)		-0.89(-0.97 to -0.8)
Mali	5654 (4368 to 7068)		128.73 (98.86 to 164.57)	32641 (28044 to 37150)	277.19 (235.19 to 322.2)		2.65(2.27 to 3.04)
Malta	231 (203 to 264)		263.24 (231.17 to 301.81)	169 (155 to 186)	264.01 (241.94 to 290.88)		0.13(0.05 to 0.22)
Marshall Islands	83 (66 to 98)		375.69 (281.05 to 462.51)	62 (49 to 72)	355.22 (268.87 to 424.05)		-0.23(-0.33 to -0.14)
Mauritania	5283 (4497 to 6163)		570 (462.41 to 691.66)	10962 (8428 to 13600)	592.29 (432.3 to 769.55)		0.27(0.21 to 0.34)
Mauritius	1685 (1406 to 1998)		511.19 (427.3 to 609.56)	1263 (1162 to 1384)	608.88 (553.15 to 671.71)		0.74(0.63 to 0.85)
Mexico	104658 (71520 to 162345)		313.13 (213.75 to 481.71)	129285 (115883 to 143568)	403.83 (362.14 to 447.84)		0.71(0.59 to 0.82)
Micronesia (Federated States of)	182 (143 to 212)		395.41 (304.75 to 484.12)	111 (86 to 131)	358.76 (265.88 to 436.27)		-0.32(-0.39 to -0.24)
Monaco	10 (8 to 12)		270.45 (225.06 to 336.92)	13 (12 to 14)	255.79 (230.63 to 285.01)		-0.16(-0.23 to -0.08)
Mongolia	2115 (1711 to 2646)		234.05 (187.91 to 292.78)	4079 (3681 to 4508)	375.37 (330.11 to 419.98)		1.76(1.65 to 1.86)
Montenegro	764 (621 to 930)		469.67 (373.13 to 585.51)	498 (411 to 583)	443.38 (347.17 to 532.09)		-0.21(-0.28 to -0.15)
Morocco	37948 (32114 to 44477)		387.49 (327.07 to 461.29)	38040 (34569 to 41880)	388.73 (349.26 to 429.96)		0.23(0.16 to 0.29)
Mozambique	10919 (8551 to 13920)		170.91 (131.99 to 222.5)	63640 (55406 to 72100)	444.66 (378.77 to 519.25)		3.65(3.32 to 3.99)
Myanmar	38037 (31983 to 45175)		257.84 (212.43 to 311.16)	53269 (47604 to 59576)	341.37 (297.29 to 387.51)		1.14(0.89 to 1.38)
Namibia	2505 (2046 to 3043)		417.09 (324.27 to 523.5)	4344 (3603 to 5023)	524.98 (416.82 to 626.89)		0.79(0.65 to 0.93)
Nauru	17 (15 to 20)		403.65 (345.23 to 475.55)	15 (14 to 17)	383.87 (335.18 to 429.35)		-0.19(-0.26 to -0.12)
Nepal	60053 (48758 to 72070)		710.52 (566.44 to 877.95)	48980 (40364 to 56491)	529.69 (418.15 to 635.47)		-0.89(-0.94 to -0.83)
Netherlands	7156 (5825 to 8871)		262.64 (214.02 to 328.53)	6657 (5994 to 7438)	248.2 (223.98 to 277.15)		-0.13(-0.21 to -0.05)
New Zealand	2427 (1931 to 3083)		303.38 (240.86 to 388)	2630 (2382 to 2914)	267.56 (241.24 to 296.69)		-0.46(-0.5 to -0.43)
Nicaragua	6991 (5858 to 8409)		382.84 (320.95 to 462.75)	7783 (7198 to 8458)	392.77 (356.87 to 431.02)		0.24(0.18 to 0.3)
Niger	4622 (3659 to 5813)		104.29 (80.67 to 133.25)	35669 (30896 to 40766)	272.98 (231.52 to 319.91)		3.8(3.38 to 4.21)
Nigeria	35164 (25565 to 47997)		84.51 (61.06 to 117.55)	284308 (247232 to 323384)	278.64 (238.71 to 321.46)		4.15(3.72 to 4.58)
Niue	3 (2 to 3)		360 (303.6 to 429.8)	1 (1 to 2)	383.76 (341.18 to 426.75)		0.29(0.26 to 0.32)
North Macedonia	2487 (1956 to 3077)		469.07 (360.14 to 600.12)	1498 (1243 to 1746)	450.13 (356.27 to 541.96)		-0.26(-0.31 to -0.2)
Northern Mariana Islands	50 (41 to 60)		414.03 (315.7 to 501.48)	45 (36 to 51)	393.51 (300.48 to 455.94)		-0.22(-0.28 to -0.16)
Norway	3380 (2700 to 4184)		423.09 (329.75 to 540.88)	3147 (2697 to 3635)	339.8 (290.5 to 395.47)		-0.79(-0.85 to -0.74)
Oman	3140 (2606 to 3807)		372.07 (309.04 to 453.53)	4413 (4005 to 4858)	360.5 (327 to 397.49)		-0.1(-0.13 to -0.06)
Pakistan	191669 (156267 to 232651)		389.16 (301.04 to 489.34)	372836 (299696 to 459730)	436.26 (336.57 to 561.49)		0.42(0.17 to 0.68)
Palau	17 (14 to 20)		369.47 (312.66 to 442.66)	12 (11 to 14)	373.65 (307.92 to 424.75)		0.04(-0.01 to 0.09)
Palestine	3535 (2896 to 4330)		362.9 (297.12 to 447.52)	6276 (5716 to 6949)	336.17 (303.4 to 375.31)		-0.2(-0.26 to -0.14)
Panama	2875 (2397 to 3400)		344.96 (287.52 to 411.16)	3969 (3654 to 4340)	344.52 (317.4 to 376.27)		0.15(0.1 to 0.2)
Papua New Guinea	5424 (4694 to 6177)		317.69 (265.76 to 373.29)	12923 (11477 to 14329)	328.61 (280.32 to 372.6)		0.13(0.05 to 0.2)
Paraguay	6640 (5676 to 7650)		397.97 (333.77 to 471.53)	7799 (7219 to 8481)	387.75 (345.24 to 427.17)		0.01(-0.03 to 0.04)
Peru	27759 (23282 to 33542)		334.28 (279.47 to 403.52)	34526 (32016 to 37261)	362.08 (333 to 393.43)		0.39(0.34 to 0.44)
Philippines	71129 (57969 to 87157)		280.85 (225.81 to 351.71)	132009 (112092 to 150088)	388.31 (315.4 to 450.65)		0.98(0.86 to 1.11)
Poland	20700 (17148 to 24785)		215.96 (179.07 to 261.01)	13324 (11983 to 14803)	226.02 (202.27 to 252.85)		0.18(0.13 to 0.23)
Portugal	5041 (4124 to 6365)		239.24 (195.55 to 302.51)	3178 (2862 to 3532)	232.96 (209.25 to 259.96)		0(-0.03 to 0.03)
Puerto Rico	4862 (4257 to 5600)		487.41 (416.12 to 568.16)	2037 (1863 to 2233)	455.77 (406.11 to 504.84)		-0.16(-0.2 to -0.12)
Qatar	659 (540 to 827)		525.03 (429.2 to 657.76)	2247 (2011 to 2514)	454.73 (405.31 to 509.18)		-0.38(-0.42 to -0.35)
Republic of Korea	33517 (27027 to 41903)		296 (238.34 to 371.12)	14852 (13564 to 16352)	244.58 (223.35 to 269.36)		-0.63(-0.68 to -0.59)
Republic of Moldova	4115 (3431 to 5022)		332.82 (262.89 to 420.57)	1687 (1322 to 2002)	316.79 (237.13 to 390.04)		-0.26(-0.34 to -0.18)
Romania	26466 (20729 to 33508)		471.1 (354.98 to 616.35)	15269 (12701 to 17747)	498.91 (395.99 to 601.21)		0.19(0.11 to 0.27)
Russian Federation	108160 (86624 to 132886)		310.76 (238.66 to 399.77)	76888 (58555 to 91314)	290.59 (212.34 to 360.08)		-0.26(-0.33 to -0.19)
Rwanda	6706 (5113 to 8483)		192.22 (146.63 to 248.12)	18927 (16367 to 21513)	380.87 (322.97 to 440)		2.89(2.49 to 3.28)
Saint Kitts and Nevis	66 (55 to 79)		469.82 (393.69 to 560.26)	44 (41 to 48)	451.18 (409.56 to 494.64)		-0.1(-0.14 to -0.06)
Saint Lucia	365 (307 to 425)		707.54 (570.63 to 846.37)	188 (146 to 220)	619.32 (463.14 to 754.81)		-0.46(-0.48 to -0.43)
Saint Vincent and the Grenadines	181 (152 to 212)		442.07 (370.37 to 523.96)	122 (110 to 132)	483.13 (419.69 to 538.52)		0.33(0.28 to 0.37)
Samoa	236 (199 to 275)		330.69 (275.03 to 398.21)	253 (222 to 282)	316.8 (268.94 to 360.6)		-0.16(-0.22 to -0.09)
San Marino	10 (9 to 13)		249.97 (210.31 to 308.81)	11 (10 to 12)	238.81 (216.79 to 264.6)		-0.13(-0.18 to -0.08)
Sao Tome and Principe	167 (129 to 214)		292.76 (224.34 to 376.27)	396 (353 to 441)	509.3 (446.29 to 574.23)		2.31(2.18 to 2.44)
Saudi Arabia	21816 (17423 to 26967)		331.78 (265.68 to 409.95)	25974 (23659 to 28512)	343.58 (312.92 to 377.74)		0.19(0.06 to 0.31)
Senegal	9019 (6990 to 11610)		238.31 (182.35 to 305.5)	31088 (27502 to 34984)	488.49 (424.65 to 554.68)		3.13(2.87 to 3.39)
Serbia	9125 (7165 to 11653)		421.1 (330.64 to 533.44)	5055 (4516 to 5618)	375.6 (328.95 to 425.5)		-0.45(-0.5 to -0.4)
Seychelles	107 (86 to 126)		448.66 (346.53 to 546.81)	101 (88 to 113)	433.03 (362.18 to 488.72)		-0.16(-0.19 to -0.12)
Sierra Leone	2417 (1885 to 3049)		121.26 (92.95 to 155.77)	9137 (7803 to 10507)	251.95 (213.53 to 292.04)		2.52(2.04 to 2.99)
Singapore	1884 (1608 to 2260)		290.06 (245.17 to 346.81)	2233 (2052 to 2457)	274.92 (250.75 to 301.9)		-0.1(-0.16 to -0.05)
Slovakia	6904 (5558 to 8459)		512.1 (392.82 to 651.01)	3776 (3295 to 4268)	439.1 (371.74 to 510.27)		-0.74(-0.86 to -0.63)
Slovenia	1786 (1389 to 2294)		428.64 (334.27 to 559.46)	1260 (1086 to 1464)	400.82 (335.65 to 478.52)		-0.08(-0.16 to -0.01)
Solomon Islands	560 (431 to 672)		361.37 (266.32 to 450.43)	895 (705 to 1050)	345.42 (256.46 to 422.27)		-0.19(-0.26 to -0.13)
Somalia	6565 (4983 to 8603)		164.07 (122.74 to 216.33)	33417 (28549 to 38526)	325.73 (264.07 to 396.6)		2.27(1.94 to 2.61)
South Africa	39486 (29322 to 52823)		289.3 (212.59 to 392.85)	73067 (60495 to 84719)	479.79 (381.1 to 575.97)		1.89(1.65 to 2.12)
South Sudan	4069 (3181 to 5336)		149.55 (114.48 to 196.51)	11869 (9970 to 13695)	275.49 (229.89 to 325.93)		1.9(1.63 to 2.18)
Spain	19431 (15411 to 25077)		248.53 (196.53 to 320.08)	14312 (12824 to 16212)	220.77 (197.63 to 249.71)		-0.24(-0.3 to -0.19)
Sri Lanka	36871 (31055 to 42368)		662.61 (539.15 to 786.32)	27955 (24604 to 30838)	545.12 (463.08 to 613.21)		-0.54(-0.62 to -0.47)
Sudan	23654 (19666 to 28754)		261.92 (217.59 to 317.43)	53486 (47935 to 59584)	322.89 (289.5 to 360.13)		0.83(0.62 to 1.04)
Suriname	637 (536 to 739)		489.67 (412.06 to 579.35)	732 (659 to 800)	509.34 (443.98 to 566.28)		0.25(0.19 to 0.31)
Sweden	4496 (3755 to 5313)		291.91 (231.56 to 358.39)	5454 (4202 to 6344)	297.7 (220.67 to 353.83)		0.08(0.04 to 0.11)
Switzerland	3844 (3136 to 4866)		332.7 (270.5 to 422)	4157 (3685 to 4703)	311.69 (274.99 to 354.78)		-0.16(-0.21 to -0.12)
Syrian Arab Republic	24430 (20827 to 28454)		412.43 (342.29 to 491.07)	14162 (12824 to 15685)	388.42 (345.05 to 432.91)		-0.3(-0.38 to -0.23)
Taiwan (Province of China)	16761 (14054 to 20081)		305.11 (255.28 to 365.36)	8752 (7980 to 9607)	296.42 (267.11 to 326.56)		-0.03(-0.1 to 0.04)
Tajikistan	7163 (5893 to 8721)		305.12 (250.18 to 373.94)	13889 (12547 to 15392)	387.67 (346.22 to 434.6)		1.04(0.93 to 1.14)
Thailand	70245 (54242 to 86898)		413.25 (307.28 to 531.25)	43415 (36258 to 48125)	441.32 (355.88 to 500.94)		0.26(0.19 to 0.33)
Timor-Leste	1347 (1148 to 1561)		399.12 (335.57 to 472.57)	2159 (1851 to 2411)	414.86 (340.67 to 471.97)		0.33(0.24 to 0.43)
Togo	3920 (3005 to 5029)		215.87 (164.57 to 277.73)	12684 (10994 to 14433)	382.8 (331.95 to 440.71)		1.96(1.64 to 2.27)
Tokelau	2 (2 to 3)		364.12 (302.32 to 431.16)	1 (1 to 2)	355.29 (276.98 to 408.79)		-0.07(-0.12 to -0.01)
Tonga	101 (80 to 128)		241.97 (191.54 to 305.89)	97 (86 to 108)	247.95 (219.45 to 278.28)		0.1(0.04 to 0.15)
Trinidad and Tobago	2795 (2279 to 3318)		684.16 (528.97 to 834.04)	1847 (1406 to 2230)	663.5 (489.58 to 835.37)		-0.14(-0.2 to -0.08)
Tunisia	10721 (8591 to 13237)		345.52 (277.31 to 426.27)	8961 (8103 to 9973)	324.17 (292.68 to 361.5)		-0.14(-0.19 to -0.08)
Turkey	90479 (74861 to 110259)		442.62 (366.81 to 539.11)	70108 (63062 to 77901)	379.54 (341.3 to 422)		-0.49(-0.54 to -0.45)
Turkmenistan	3601 (2781 to 4635)		237.52 (182.28 to 305.44)	5075 (4547 to 5617)	332.86 (298.35 to 369.24)		1.25(1.19 to 1.32)
Tuvalu	8 (7 to 10)		234.93 (190.59 to 289.73)	11 (10 to 12)	293.53 (249.71 to 336.57)		0.82(0.74 to 0.91)
Uganda	17159 (13236 to 22335)		194.89 (147.98 to 256.13)	86855 (75201 to 98627)	437.59 (371.67 to 507.23)		2.97(2.64 to 3.3)
Ukraine	36681 (28614 to 46254)		320.85 (243.24 to 416.33)	19288 (15714 to 22496)	295.71 (232.16 to 356.34)		-0.35(-0.41 to -0.29)
United Arab Emirates	2592 (2154 to 3179)		437.71 (364.31 to 537.08)	5476 (4974 to 6064)	409.04 (370.11 to 456.32)		-0.17(-0.21 to -0.13)
United Kingdom	26264 (20597 to 33310)		240.51 (188.7 to 305.41)	32757 (28342 to 37416)	277.7 (239.96 to 319.06)		0.73(0.62 to 0.83)
United Republic of Tanzania	25548 (19666 to 33010)		205.43 (156.97 to 267.26)	105962 (92941 to 119645)	433.6 (375.31 to 498.63)		2.87(2.64 to 3.11)
United States of America	193883 (164508 to 226100)		346.88 (287.8 to 411.34)	198570 (175383 to 223842)	333.32 (286.97 to 378.93)		-0.18(-0.28 to -0.08)
United States Virgin Islands	160 (140 to 185)		502.28 (423.29 to 591.99)	68 (61 to 76)	508.83 (436.35 to 573.11)		0.13(0.07 to 0.18)
Uruguay	2438 (1999 to 2975)		298.23 (243.92 to 363.52)	2053 (1882 to 2250)	311.64 (285.6 to 341.42)		0.29(0.23 to 0.35)
Uzbekistan	21861 (16994 to 27524)		254.08 (197.94 to 323.52)	34778 (31517 to 38251)	345.07 (309.07 to 383.1)		1.13(1.08 to 1.17)
Vanuatu	230 (191 to 273)		339.76 (266.24 to 414.99)	399 (315 to 466)	343.03 (259.37 to 412.16)		0.09(0.03 to 0.15)
Venezuela (Bolivarian Republic of)	23834 (19540 to 28766)		335.83 (273.37 to 409.86)	23435 (21463 to 25612)	353.95 (322.43 to 388.1)		0.33(0.25 to 0.4)
Viet Nam	91588 (71670 to 111017)		345.82 (258.81 to 435.72)	84980 (75979 to 92633)	342.48 (295.74 to 381.28)		-0.04(-0.13 to 0.06)
Yemen	35824 (31071 to 40952)		499.94 (426.47 to 580.9)	61883 (49291 to 73179)	448.5 (336.25 to 549.31)		-0.14(-0.24 to -0.04)
Zambia	7756 (6131 to 9735)		198.72 (153.85 to 255.43)	35084 (30509 to 39399)	423.8 (365.24 to 483.55)		2.88(2.58 to 3.18)
Zimbabwe	16463 (12863 to 21220)		340.67 (260.83 to 445.19)	26119 (22734 to 29698)	415.04 (341.4 to 490.6)		0.6(0.37 to 0.82)
Note: Estimates are for children under 15 years. EAPCs= estimated annual percent change. UI = uncertainty interval. CI=confidence interval. ASPR: age-standardized prevalence rate.
