# Supplementary material for: Global burden of epilepsy attributable to neonatal disorders in children from 1990 to 2021
Source: iScience. 2026 Mar 10;29(4):115296. doi: 10.1016/j.isci.2026.115296 (PMC13049413; doi:10.1016/j.isci.2026.115296)
Supplement: Table S4. Age-standardized YLDs rate and YLDs number of epilepsy attributable to neonatal disorders in children under 15 years and their EAPCs from 1990 to 2021 in 204 countries and territories [file mmc3.xlsx]

## Sheet: Sheet1
Supplementary Table 4: Age-standardized YLDs rate and YLDs number of epilepsy attributable to neonatal disorders in children under 15 years and their EAPCs from 1990 to 2021 in 204 countries and territories.
	1990		2021		1990-2021
Countries	YLDs number (95% UI)	ASR of YLDs (95% UI)	YLDs number (95% UI)	ASR of YLDs (95% UI)	EAPC (95%CI)
Afghanistan	8939.8 (4828.1 to 13297.5)	204.81 (108.43 to 309.37)	22725.5 (12842.2 to 33746.5)	159.26 (88.76 to 241.42)	-0.98(-1.09 to -0.87)
Albania	1628.6 (822.8 to 2789.9)	145.52 (71.75 to 249.35)	490.4 (212.3 to 910.7)	110.62 (46.89 to 206.95)	-1.02(-1.1 to -0.94)
Algeria	11148 (5860.3 to 17942.7)	103.9 (54.57 to 172.02)	11273.4 (5163.3 to 19841.6)	84.7 (38.56 to 150.3)	-0.66(-0.7 to -0.63)
American Samoa	29.3 (16.4 to 45.5)	154.8 (84.87 to 253.5)	20.3 (11 to 31.7)	141.15 (75.64 to 229.19)	-0.2(-0.28 to -0.12)
Andorra	6.1 (2.4 to 11.6)	64.14 (25.65 to 121.9)	5.4 (2.2 to 11.8)	53.09 (20.82 to 113.19)	-0.57(-0.61 to -0.53)
Angola	3247.8 (1707.8 to 5016.6)	64.66 (34.63 to 102.36)	20239.8 (10881.6 to 31017.3)	131.92 (71.55 to 207.67)	3.12(2.71 to 3.53)
Antigua and Barbuda	27.6 (13.7 to 47)	151.8 (77.5 to 261.1)	21.8 (10.2 to 39.2)	129.13 (58.97 to 231.64)	-0.47(-0.5 to -0.44)
Argentina	10947.1 (5896.3 to 18085.9)	107.87 (55.36 to 182.72)	10745.3 (4932.6 to 19359.2)	104.62 (46.87 to 191.45)	-0.02(-0.06 to 0.02)
Armenia	1296.2 (611.5 to 2187.2)	124.3 (57.77 to 212.36)	738.4 (341.9 to 1348.2)	123.65 (55.57 to 229.77)	-0.07(-0.12 to -0.03)
Australia	3271.4 (1382.4 to 6416.5)	86.25 (35.86 to 170.53)	2971.5 (1138.9 to 6174.4)	62.46 (23.87 to 131.83)	-1.07(-1.13 to -1.01)
Austria	985.4 (418.8 to 1863.1)	73.04 (30.61 to 140.25)	1130.1 (441.2 to 2267.1)	86.94 (33.7 to 177.28)	0.85(0.71 to 0.99)
Azerbaijan	2732.5 (1443.9 to 4711.3)	112.06 (58.07 to 189.27)	2763.7 (1400.1 to 4532.5)	117.4 (59.2 to 196.62)	0.26(0.13 to 0.39)
Bahamas	134.9 (69.2 to 222.9)	167.03 (85.8 to 271.12)	121.7 (57.5 to 209.2)	148.59 (69.3 to 257.76)	-0.43(-0.48 to -0.38)
Bahrain	223.7 (116.6 to 370.3)	136.7 (70.76 to 230.71)	310.5 (135.1 to 566.3)	104.72 (45.56 to 192.15)	-0.77(-0.8 to -0.73)
Bangladesh	89846.4 (49982.8 to 139411.7)	185.25 (99.86 to 299.61)	58755.2 (27082.8 to 106730.6)	127.57 (57.64 to 232.97)	-1.39(-1.5 to -1.29)
Barbados	93.9 (49.4 to 157.2)	149.94 (76.49 to 253.99)	60.8 (29 to 113.3)	128.11 (59.74 to 237.49)	-0.49(-0.52 to -0.46)
Belarus	2279.4 (1005.7 to 3962.4)	94.44 (41.86 to 169.03)	1158.3 (475.4 to 2135.2)	72.54 (29.3 to 140.3)	-0.94(-1.06 to -0.82)
Belgium	845.1 (351.1 to 1598.9)	46.82 (19.46 to 90.52)	851 (328 to 1714.3)	44.54 (17.22 to 91.95)	-0.14(-0.28 to 0.01)
Belize	125.2 (65.5 to 195.4)	152.84 (78.63 to 244.4)	187.2 (90 to 305)	150.33 (70.59 to 251.4)	-0.15(-0.22 to -0.09)
Benin	1820.2 (907.8 to 2894.8)	71.33 (35.74 to 115.92)	7455.4 (4012.1 to 11234.6)	120.96 (64.69 to 188.28)	1.81(1.47 to 2.16)
Bermuda	16.4 (7.7 to 28.5)	137.58 (64.95 to 239.59)	8.5 (3.6 to 17.1)	100.14 (42.88 to 199.09)	-0.86(-0.97 to -0.75)
Bhutan	550.1 (308.9 to 832)	209.8 (113.58 to 332.52)	292.8 (145.7 to 478.7)	156.72 (78.04 to 257.82)	-0.99(-1.03 to -0.96)
Bolivia (Plurinational State of)	2710 (1507.9 to 4258.6)	100.09 (54.45 to 156.85)	3744.7 (1927.8 to 6040.4)	107.46 (53.98 to 175.2)	0.6(0.43 to 0.78)
Bosnia and Herzegovina	1932.4 (974.3 to 3225.5)	174.47 (86.35 to 297.16)	623.7 (262.8 to 1203.1)	125.16 (51.77 to 245.64)	-1.14(-1.24 to -1.04)
Botswana	1109.1 (631.1 to 1734.2)	188.33 (101.07 to 305.98)	1525.9 (794 to 2463.1)	217.92 (112.34 to 351.34)	0.51(0.47 to 0.54)
Brazil	40812.1 (25295.3 to 60841.4)	79.06 (49.32 to 117.96)	56916.3 (36183.8 to 82648.2)	118.13 (74.87 to 171.53)	1.65(1.53 to 1.78)
Brunei Darussalam	145 (72.8 to 236.1)	159.76 (80.56 to 261.58)	116.7 (54.9 to 201.8)	123.48 (58.61 to 214.41)	-0.71(-0.77 to -0.65)
Bulgaria	2384.9 (1207.5 to 4219)	136.42 (67.02 to 244.37)	1144.6 (536.7 to 2048.9)	116.33 (53.04 to 210.25)	-0.57(-0.67 to -0.47)
Burkina Faso	2733.9 (1475.5 to 4226.8)	55.08 (29.21 to 86.4)	8964.3 (4964.9 to 13751.7)	84.11 (46.68 to 130.87)	1.36(0.94 to 1.78)
Burundi	2339.3 (1304.3 to 3671.2)	85.71 (46.73 to 136.28)	8762.5 (4878.8 to 13361.8)	149.76 (83.2 to 233.61)	2.14(1.72 to 2.56)
Cabo Verde	209.3 (108.2 to 350.5)	131.88 (66.81 to 223.89)	200 (102.4 to 342.8)	139.83 (70.56 to 241.61)	0.67(0.52 to 0.81)
Cambodia	7697.8 (4335.1 to 11395.8)	164.45 (91.93 to 248.34)	7020.1 (3953.9 to 10620.2)	137.15 (75.37 to 213.96)	-0.48(-0.55 to -0.42)
Cameroon	3175.6 (1675.3 to 5121.6)	62.09 (32.08 to 101.86)	14219.2 (7743.8 to 21912.1)	105.21 (56.54 to 164.52)	1.88(1.57 to 2.19)
Canada	3849.8 (1512.7 to 7710.5)	66.71 (25.47 to 134.93)	3891.2 (1472.1 to 7845.4)	62.61 (23.64 to 129.74)	-0.09(-0.15 to -0.02)
Central African Republic	791.8 (437.5 to 1202)	61.18 (33 to 93.42)	2318 (1290.5 to 3386)	100.75 (55.6 to 152.02)	1.57(1.19 to 1.95)
Chad	1328.9 (747.4 to 2068.1)	41.76 (23.2 to 66.32)	7771.4 (4472.5 to 11881.6)	83.48 (46.96 to 130.07)	2.19(1.82 to 2.56)
Chile	4328.6 (2283 to 7297.4)	108.9 (55.22 to 185.7)	3497.4 (1451.5 to 6824.8)	95.8 (39.72 to 186.73)	-0.41(-0.46 to -0.36)
China	215489.6 (130747.5 to 328860.8)	67.7 (40.67 to 104.19)	166636.8 (102801.2 to 241796)	64.11 (39.23 to 93.74)	0(-0.14 to 0.14)
Colombia	14165.5 (7555 to 23083.3)	121.33 (64.88 to 196.84)	11892.7 (5464.1 to 21356.4)	112.2 (51.21 to 200.72)	-0.01(-0.08 to 0.06)
Comoros	327.4 (179.4 to 532.6)	152.38 (81.64 to 249.88)	478.2 (267.9 to 736.8)	198.54 (110.43 to 315)	1.01(0.88 to 1.13)
Congo	1204.5 (669.7 to 1961.2)	112.85 (62.5 to 184.93)	3084.8 (1677.5 to 4943.6)	160.23 (86.2 to 260.4)	1.47(1.24 to 1.7)
Cook Islands	9 (5 to 14.5)	135.94 (75.86 to 223.34)	4.1 (1.9 to 6.8)	107.88 (50.39 to 185.59)	-0.65(-0.69 to -0.61)
Costa Rica	1130 (560.2 to 1893.4)	100.45 (50.46 to 167.87)	876.6 (379.4 to 1579.1)	86.22 (36.87 to 157.9)	-0.38(-0.41 to -0.34)
Coted'Ivoire	5295.9 (2871 to 8501.2)	89.13 (47.42 to 143.53)	16457.3 (9009 to 24991.5)	141.07 (77.51 to 215.54)	1.6(1.28 to 1.92)
Croatia	1237 (529.9 to 2382.3)	124.26 (52.14 to 240.86)	530.4 (221.1 to 1044.5)	88.28 (36.48 to 174.3)	-1.17(-1.23 to -1.11)
Cuba	2867.9 (1464.2 to 4807.2)	114.66 (57.52 to 199.85)	1444.8 (658.4 to 2637.8)	81.14 (36.29 to 147.83)	-1.07(-1.15 to -0.98)
Cyprus	166.8 (73.5 to 320.4)	84.23 (37.12 to 160.72)	124.7 (50.8 to 250.9)	57.01 (22.49 to 117.2)	-1.37(-1.42 to -1.31)
Czechia	2758 (1249.7 to 5003.2)	123.7 (55.4 to 228.12)	1676.1 (704.2 to 3236.6)	97.29 (40.1 to 190.73)	-0.56(-0.66 to -0.45)
Democratic People's Republic of Korea	7019.6 (3915.3 to 11541.9)	117.2 (63.41 to 192.04)	4243 (2216.2 to 7080.6)	88.26 (44.74 to 147.59)	-0.6(-0.77 to -0.43)
Democratic Republic of the Congo	10861 (5703.4 to 17156.8)	57.95 (30.1 to 92.62)	43986.6 (24559.7 to 67909.9)	115.64 (61.55 to 182.48)	2.64(2.18 to 3.09)
Denmark	674.1 (294.2 to 1283)	76.02 (32.62 to 148.44)	566.1 (236.6 to 1216.4)	59.18 (24.18 to 126.7)	-0.89(-0.96 to -0.83)
Djibouti	178.3 (97.3 to 280.1)	101.37 (53.47 to 164.95)	689.6 (400.9 to 1053)	166.89 (95.24 to 259.61)	1.91(1.73 to 2.1)
Dominica	42.7 (22.7 to 71)	171.99 (88.98 to 286.28)	22.7 (11.3 to 37)	166.25 (82.87 to 272.11)	-0.12(-0.16 to -0.08)
Dominican Republic	4473.2 (2591.7 to 7108.1)	166.02 (93.69 to 262.38)	4833.1 (2481.2 to 7870.5)	164.51 (81.01 to 277.46)	0.21(0.09 to 0.34)
Ecuador	4715.2 (2647.5 to 7815.1)	122.04 (67.32 to 201.85)	5459 (2611.8 to 9063.7)	107.76 (51.95 to 180.39)	-0.13(-0.3 to 0.03)
Egypt	42238.1 (23987 to 64385.9)	189.13 (106.02 to 290.48)	57510.1 (28685.5 to 99913)	155.99 (76.77 to 273.8)	-0.31(-0.41 to -0.21)
El Salvador	2905.6 (1565.5 to 4574.9)	134.57 (71.71 to 213.2)	2066.9 (1023 to 3525.3)	113.61 (56.04 to 195.36)	-0.43(-0.5 to -0.36)
Equatorial Guinea	191.5 (101.9 to 298.9)	92.59 (48.5 to 147.34)	812.7 (426 to 1352.2)	140.01 (72.33 to 229.94)	2.03(1.67 to 2.38)
Eritrea	2027.9 (1079.6 to 3142.8)	125.53 (66.91 to 195.39)	4821.1 (2824.9 to 7228)	191.38 (109.18 to 294.87)	1.48(1.41 to 1.54)
Estonia	396.3 (182.3 to 674.1)	113.37 (51.82 to 197.55)	180 (75 to 350.2)	82.58 (34.12 to 162.03)	-1.07(-1.18 to -0.96)
Eswatini	394.3 (196.1 to 633.3)	101.16 (49.82 to 166.17)	597.9 (332.3 to 932.6)	145.17 (80.46 to 230.35)	1.21(0.85 to 1.58)
Ethiopia	8790.9 (4794.6 to 14220.8)	34.26 (18.53 to 55.15)	64256.4 (38734.2 to 92208.4)	145.33 (87.15 to 214.95)	5.54(5.24 to 5.84)
Fiji	389.4 (218.4 to 604.2)	138.38 (77.43 to 220.15)	366.4 (210.1 to 562.8)	134.47 (74.9 to 212.46)	-0.06(-0.11 to -0.02)
Finland	626.1 (274.8 to 1196)	64.85 (27.86 to 126.21)	426.8 (165 to 849)	50.34 (18.81 to 101.53)	-0.85(-0.9 to -0.81)
France	7092.4 (3053.9 to 13168.8)	60.56 (25.99 to 113.63)	5531.2 (2216.2 to 11481.1)	47.66 (19.1 to 100.01)	-0.74(-0.76 to -0.71)
Gabon	613 (333.3 to 998)	148.15 (79.8 to 239.4)	1122 (604.9 to 1787)	175.75 (92.79 to 285.72)	0.68(0.6 to 0.75)
Gambia	707.5 (383.7 to 1118.7)	151.49 (81.44 to 244.11)	1835.5 (979.6 to 2885.6)	185.23 (97.94 to 301.16)	0.94(0.76 to 1.11)
Georgia	1308.8 (658.3 to 2279.5)	95.72 (47.97 to 164.87)	770.8 (370.4 to 1358.6)	104.68 (49.75 to 184.56)	0.53(0.43 to 0.63)
Germany	14060.9 (6038.1 to 26182.7)	108.62 (46.28 to 205.96)	10622.1 (4125.4 to 22491.4)	88.76 (34.26 to 190.94)	-0.48(-0.56 to -0.41)
Ghana	5914.4 (3167.7 to 9465.6)	86.38 (45.65 to 139.43)	16762 (8912.6 to 26773.1)	129.93 (68.86 to 208.63)	1.51(1.3 to 1.73)
Greece	999.5 (421.1 to 2076.2)	49.4 (20.59 to 102.69)	1009.4 (389.1 to 2108.2)	72.12 (28.18 to 147.18)	1.56(1.31 to 1.8)
Greenland	19 (9.7 to 30.8)	132.76 (67.17 to 218.15)	11.8 (5.3 to 21.3)	100.4 (44.97 to 184.4)	-0.91(-0.93 to -0.88)
Grenada	54.1 (30.7 to 84.7)	162.01 (89.23 to 263.32)	31.9 (15.3 to 52.7)	145.78 (69.04 to 240.89)	-0.22(-0.28 to -0.16)
Guam	49.5 (26.3 to 81.8)	118.9 (62.4 to 200.76)	42.2 (21.3 to 70.6)	115.49 (57.21 to 199.2)	0.01(-0.06 to 0.08)
Guatemala	7069.8 (4021.6 to 10682.3)	173.14 (97.23 to 266.93)	7589.8 (4021 to 12448.2)	154.02 (81.14 to 254.22)	-0.31(-0.5 to -0.12)
Guinea	1455.3 (808.4 to 2350.3)	48.72 (26.58 to 80.37)	6348.3 (3434.7 to 9645.5)	103.79 (56.62 to 161.77)	2.69(2.29 to 3.08)
Guinea-Bissau	422.6 (226.4 to 646.6)	84.53 (45.13 to 131.9)	1483.5 (837.2 to 2210.5)	164.63 (91.48 to 249.58)	2.76(2.47 to 3.05)
Guyana	618.7 (371.3 to 931.8)	212.19 (123.05 to 331.18)	404.7 (230.4 to 639.7)	189.56 (101.7 to 307.16)	-0.35(-0.4 to -0.31)
Haiti	6295.5 (3460.7 to 9163.9)	230.59 (125.19 to 338.51)	7595.2 (4315.8 to 11477.1)	174.37 (96.81 to 267.54)	-0.85(-0.95 to -0.75)
Honduras	3910.4 (2161.4 to 6001.5)	176.27 (96.53 to 278.85)	5181.6 (2755.9 to 8275.8)	157.95 (81.6 to 256.54)	-0.2(-0.26 to -0.14)
Hungary	3272.5 (1513.7 to 5948.8)	151.13 (69.84 to 274.5)	1576.3 (642.9 to 3013.2)	112.77 (45.38 to 219.68)	-0.92(-0.96 to -0.88)
Iceland	45.9 (18.2 to 90.7)	72.23 (28.84 to 144.76)	42.2 (15.2 to 91.2)	62.35 (22.85 to 134.41)	-0.34(-0.38 to -0.3)
India	605271 (382860.8 to 861142.3)	184.81 (115.92 to 268.45)	512627.2 (319136.1 to 750386.1)	139.68 (84.67 to 215.13)	-0.93(-1.09 to -0.77)
Indonesia	43750.4 (25295.7 to 67952.9)	64.98 (37.39 to 101.09)	71485.5 (45839.5 to 98029.8)	106.1 (67.59 to 146.37)	1.67(1.48 to 1.85)
Iran (Islamic Republic of)	16452.8 (9228.6 to 26135.9)	64.75 (36.4 to 103.24)	16942.2 (10362.5 to 24988.3)	84.05 (51.2 to 123.84)	0.89(0.73 to 1.05)
Iraq	14919.8 (8271.9 to 23396.8)	180.67 (99.68 to 285.47)	19843.8 (9822.8 to 33278.5)	147.11 (71.71 to 250.92)	-0.68(-0.75 to -0.62)
Ireland	658.3 (283.1 to 1229.3)	66.95 (28.27 to 125.1)	533.4 (214.3 to 1082.5)	53.45 (20.75 to 111.09)	-0.88(-0.96 to -0.81)
Israel	1194.8 (562.4 to 2188.6)	77.9 (35.56 to 145.42)	1580.4 (620.6 to 3210.6)	60.14 (23.4 to 122.56)	-0.9(-0.93 to -0.86)
Italy	5960.6 (3249 to 9735.4)	64.5 (35.69 to 106.57)	3937.3 (2068.8 to 6522.6)	51.7 (27.4 to 86.39)	-0.64(-0.67 to -0.6)
Jamaica	1520.2 (801.1 to 2504.7)	181.58 (92.8 to 304.43)	969 (457.7 to 1712.7)	164.33 (78.7 to 291.93)	-0.34(-0.37 to -0.31)
Japan	12380.5 (6898.4 to 19975.6)	53.49 (29.58 to 87.4)	8106.9 (4419.1 to 13471.6)	52.41 (28.36 to 87.48)	0.05(0 to 0.11)
Jordan	2421.1 (1203.5 to 4032.1)	148.16 (75.91 to 244.7)	4226.3 (2046.5 to 7571)	116.34 (55.71 to 207.99)	-0.77(-0.82 to -0.72)
Kazakhstan	6078.7 (2988.2 to 10082.9)	117 (58.75 to 193.84)	5393 (2618.7 to 9285.6)	99.41 (48.38 to 173.77)	-0.61(-0.73 to -0.5)
Kenya	11465.5 (6737.9 to 17527.1)	101.86 (59.09 to 158.65)	32322.4 (20867.5 to 45289.3)	171.84 (108.58 to 242.73)	2.04(1.9 to 2.18)
Kiribati	46.2 (25.8 to 69.2)	156.36 (85.33 to 240.5)	60.3 (34.3 to 90.4)	143.31 (78.21 to 223.73)	-0.24(-0.3 to -0.19)
Kuwait	524.2 (251.4 to 920.6)	94.34 (44.52 to 166.77)	839.8 (366.3 to 1560.9)	99.39 (43 to 187.76)	0.13(0.08 to 0.19)
Kyrgyzstan	1799.7 (910.2 to 3036.7)	107.03 (53.86 to 181.21)	2494.2 (1241.6 to 4164.9)	109.62 (53.63 to 185.5)	0.18(0.13 to 0.22)
Lao People's Democratic Republic	2351 (1211 to 3552.8)	126 (64.6 to 193.07)	3076.4 (1819.8 to 4702.2)	133.83 (78.17 to 208.26)	0.41(0.27 to 0.55)
Latvia	546.7 (246.8 to 990.4)	96.31 (41.27 to 176.63)	259.5 (113.3 to 514.7)	86.44 (36.29 to 171.42)	-0.36(-0.45 to -0.26)
Lebanon	1325.9 (693.3 to 2149.6)	126.56 (64.43 to 209.04)	1120.2 (506.1 to 2056.5)	87.68 (39.17 to 163.32)	-1.21(-1.27 to -1.15)
Lesotho	783.6 (404.3 to 1238.1)	114.56 (58.56 to 188.06)	919.7 (494.2 to 1393.6)	146.29 (77.35 to 227.15)	0.84(0.63 to 1.05)
Liberia	752 (422.4 to 1245.1)	62.22 (33.32 to 104.35)	3089.4 (1655.8 to 5018.2)	141.36 (74.96 to 234.03)	3.57(3.21 to 3.92)
Libya	1932.3 (1004.5 to 3240.6)	106.7 (54.58 to 179.12)	1288.7 (669.4 to 2210)	86.56 (43.9 to 149.27)	-0.8(-0.88 to -0.72)
Lithuania	818.4 (406 to 1440.4)	98.45 (46.73 to 181.05)	351.6 (163 to 643.9)	85.64 (37.31 to 161.66)	-0.49(-0.55 to -0.43)
Luxembourg	52 (21.9 to 109.7)	78.69 (34.1 to 161.18)	55.2 (21.6 to 111.8)	54.49 (21.16 to 112.72)	-1.22(-1.27 to -1.17)
Madagascar	5431.9 (2809.5 to 8816.8)	96.95 (49.46 to 156.86)	20497.9 (11806.8 to 31432.6)	174.63 (96.87 to 273.88)	2.15(2.01 to 2.3)
Malawi	3448.7 (1877.7 to 5365)	72.24 (37.9 to 113.54)	12615.2 (6985 to 19186.1)	155.13 (84.39 to 242.23)	2.95(2.67 to 3.23)
Malaysia	11050 (6392.9 to 17097.8)	168.14 (94.25 to 265.23)	10122.3 (5167 to 16429.3)	132.75 (67.01 to 217.3)	-0.7(-0.73 to -0.67)
Maldives	203 (111.7 to 313.4)	191.86 (103.29 to 302.46)	117.5 (57.4 to 201.2)	117.49 (57.46 to 200.61)	-1.83(-1.98 to -1.69)
Mali	2354.2 (1290.9 to 3679.9)	53.65 (28.64 to 85.78)	12319.6 (6905.5 to 19085.6)	104.65 (57.89 to 162.87)	2.26(1.88 to 2.64)
Malta	58.7 (25.8 to 112.1)	67.03 (28.97 to 130.54)	37.4 (15.7 to 75.6)	58.49 (24.01 to 120.25)	-0.34(-0.42 to -0.25)
Marshall Islands	33 (19.6 to 50.1)	150.18 (83.42 to 236.2)	23.4 (13.1 to 35.9)	133.22 (72.29 to 214.73)	-0.44(-0.57 to -0.31)
Mauritania	2136.2 (1222.6 to 3227.1)	230.6 (129.22 to 356.96)	3695 (1808 to 6220.7)	199.65 (98.6 to 345.34)	-0.34(-0.43 to -0.26)
Mauritius	573.6 (305.4 to 900.9)	173.88 (91.2 to 277.83)	384.4 (192.7 to 660.6)	185.34 (92.2 to 318.56)	0.4(0.31 to 0.5)
Mexico	37503.9 (21947.6 to 62244.5)	112.21 (65.8 to 185.2)	38899.9 (24044.5 to 55152.8)	121.51 (75.5 to 172.85)	0.18(0.12 to 0.25)
Micronesia (Federated States of)	73.7 (42.4 to 113)	160.32 (88.89 to 252.95)	41.2 (22.9 to 64.9)	132.94 (69.78 to 217.14)	-0.68(-0.75 to -0.62)
Monaco	2.3 (1 to 4.5)	65.34 (26.68 to 133.47)	2.8 (1.1 to 5.7)	56.72 (22.14 to 115.86)	-0.37(-0.41 to -0.33)
Mongolia	828.6 (459 to 1346.9)	91.7 (49.45 to 148.73)	1299.8 (680.3 to 2088.8)	119.62 (62.59 to 194.76)	0.94(0.81 to 1.08)
Montenegro	201.7 (93 to 380.7)	123.99 (55.2 to 236.67)	121.6 (49.4 to 238.2)	108.34 (44.39 to 214.07)	-0.66(-0.76 to -0.57)
Morocco	14283.4 (8159.2 to 22434.6)	145.86 (81.35 to 230.92)	12033.4 (6134.9 to 20088.1)	122.96 (61.46 to 208.2)	-0.34(-0.41 to -0.26)
Mozambique	4696.3 (2495.5 to 7440.8)	73.55 (38.05 to 118.38)	25056.4 (14042.2 to 37483.8)	175.08 (98.28 to 265.43)	3.38(3.05 to 3.71)
Myanmar	15978.9 (9061.1 to 24248.2)	108.31 (60.19 to 166.42)	19103.7 (11065.5 to 29340.6)	122.42 (69.46 to 190.14)	0.56(0.35 to 0.76)
Namibia	987.4 (527.4 to 1535.4)	164.45 (86.05 to 262.74)	1490.6 (796.8 to 2382.2)	180.12 (93.77 to 297.62)	0.32(0.22 to 0.42)
Nauru	6.7 (3.8 to 10.1)	157.61 (87.03 to 242.65)	5.5 (3.3 to 8.2)	138.18 (81.85 to 210.8)	-0.44(-0.48 to -0.4)
Nepal	24891.7 (13446.7 to 37452.1)	294.64 (158.86 to 454.63)	16645.7 (8536.1 to 27155.7)	179.99 (90.79 to 291.16)	-1.56(-1.62 to -1.5)
Netherlands	1735.2 (681.1 to 3319.7)	63.69 (24.67 to 123)	1459.9 (553.7 to 2980)	54.44 (20.49 to 113.47)	-0.56(-0.63 to -0.5)
New Zealand	644.4 (293 to 1130.6)	80.57 (37.22 to 139.21)	615.8 (283.3 to 1074.6)	62.64 (28.82 to 111.62)	-0.9(-0.93 to -0.86)
Nicaragua	2501.9 (1355.5 to 4059.7)	137.03 (72.08 to 221.22)	2355.4 (1199.6 to 4024.7)	118.85 (58.61 to 205.98)	-0.37(-0.43 to -0.31)
Niger	2000.4 (1142.2 to 3127.3)	45.2 (25.1 to 71.98)	13767.4 (7807.7 to 20991)	105.38 (57.57 to 164.03)	3.4(2.99 to 3.8)
Nigeria	13694.9 (8065 to 21009.8)	32.86 (19.07 to 51.82)	99737.3 (62531.5 to 140208.1)	97.71 (61.33 to 137.91)	3.79(3.39 to 4.2)
Niue	1 (0.6 to 1.7)	128.3 (71.57 to 209)	0.5 (0.3 to 0.8)	124.39 (69.23 to 199.8)	-0.06(-0.1 to -0.03)
North Macedonia	775.9 (381 to 1273.6)	146.33 (72.22 to 245.41)	395.6 (166.6 to 710.4)	118.9 (50.39 to 221.9)	-0.93(-0.99 to -0.86)
Northern Mariana Islands	16.2 (9.2 to 26.5)	133.94 (74.08 to 222.1)	13.5 (6.7 to 22.4)	119.47 (58.44 to 203.21)	-0.27(-0.33 to -0.22)
Norway	848.3 (458.8 to 1322.9)	106.19 (57.04 to 168.65)	695.6 (356.6 to 1183.7)	75.1 (38.2 to 127.99)	-1.2(-1.23 to -1.16)
Oman	1049.4 (561.5 to 1710.6)	124.37 (65.06 to 205.14)	1191 (541.4 to 2149.9)	97.3 (44.02 to 181.82)	-0.79(-0.83 to -0.74)
Pakistan	76462.9 (46169.3 to 111898.5)	155.29 (91.84 to 238.23)	133185.8 (80122.7 to 197730.5)	155.84 (92.64 to 238.19)	0.02(-0.27 to 0.3)
Palau	5.9 (3.3 to 9.4)	130.37 (70.69 to 209.17)	4 (2.2 to 6.7)	121.82 (65.15 to 202.94)	-0.18(-0.22 to -0.13)
Palestine	1215 (638 to 2013.6)	124.8 (64.89 to 209.1)	1818.1 (891.8 to 3092.3)	97.39 (47.43 to 170.35)	-0.77(-0.85 to -0.69)
Panama	943.6 (507.5 to 1590.5)	113.23 (59.36 to 189.57)	1116.2 (521.6 to 1915.3)	96.87 (44.27 to 169.12)	-0.29(-0.36 to -0.21)
Papua New Guinea	2153.2 (1260.3 to 3238.4)	126.17 (72.42 to 196.7)	4922.4 (2852.9 to 7437.8)	125.23 (71.56 to 194.27)	0.03(-0.04 to 0.1)
Paraguay	2320.7 (1230 to 3765.3)	139.1 (73.49 to 226.62)	2386.6 (1236.9 to 4069.9)	118.65 (59.33 to 202.68)	-0.43(-0.49 to -0.37)
Peru	10215.6 (5491.9 to 16438.2)	123.02 (65.51 to 198.55)	9686.4 (4901.2 to 16826)	101.58 (50.73 to 177.43)	-0.54(-0.6 to -0.49)
Philippines	26204.3 (16558.9 to 37362.1)	103.48 (65.28 to 149.81)	45935.9 (29845.4 to 61793.3)	135.11 (87.11 to 186.9)	0.83(0.68 to 0.97)
Poland	6326.2 (3909.6 to 9279.7)	65.99 (40.7 to 96.83)	3325.4 (1922 to 5114.6)	56.41 (32.36 to 86.65)	-0.47(-0.56 to -0.38)
Portugal	1387.1 (628.3 to 2500.3)	65.84 (29.22 to 120.51)	717.2 (257.4 to 1504.7)	52.58 (19.1 to 110.28)	-0.6(-0.64 to -0.55)
Puerto Rico	1432.2 (705.8 to 2513.8)	143.56 (68.89 to 256.32)	515.4 (225.6 to 943.9)	115.35 (49.41 to 213.39)	-0.74(-0.78 to -0.71)
Qatar	209.3 (104.2 to 352.9)	166.74 (80.66 to 283.94)	553 (233 to 1046.2)	111.89 (47.91 to 211.85)	-1.22(-1.27 to -1.16)
Republic of Korea	10281 (5047.4 to 17095.1)	90.79 (43.43 to 153.94)	3382.6 (1339.7 to 6637)	55.74 (21.82 to 113.59)	-1.58(-1.72 to -1.43)
Republic of Moldova	1298.8 (675.9 to 2187.6)	105.04 (52.03 to 180.77)	459.8 (217.7 to 809.3)	86.37 (38.27 to 157.66)	-0.71(-0.83 to -0.59)
Romania	8475.6 (4154.6 to 14141.8)	150.86 (71.69 to 258.48)	3891.8 (1737.4 to 6890.3)	127.19 (54.21 to 232.12)	-0.56(-0.63 to -0.48)
Russian Federation	32519.2 (20353.9 to 47604.2)	93.43 (57.26 to 139.25)	19875.4 (11870.9 to 29770.4)	75.11 (43.14 to 117.21)	-0.86(-0.98 to -0.74)
Rwanda	3005.3 (1597.1 to 4621.9)	86.16 (45.67 to 137.01)	7053.1 (3818.2 to 11141.7)	141.93 (76.27 to 225.12)	2.17(1.81 to 2.53)
Saint Kitts and Nevis	24.8 (13.7 to 40.3)	175.73 (95.72 to 284.09)	13.6 (6.6 to 22.9)	137.77 (66.47 to 237.88)	-0.76(-0.86 to -0.66)
Saint Lucia	127.4 (68.7 to 206.4)	246.56 (131.43 to 403.47)	56.9 (28.6 to 98.1)	187.09 (90.09 to 331.75)	-0.92(-0.97 to -0.87)
Saint Vincent and the Grenadines	63.9 (34.2 to 102.9)	155.82 (82.84 to 252.1)	38.5 (19.1 to 64)	152.8 (74.77 to 254.44)	-0.05(-0.07 to -0.03)
Samoa	86.7 (47.8 to 135.9)	121.74 (65.39 to 193.68)	86 (46.4 to 136.8)	107.73 (58.3 to 174.27)	-0.36(-0.43 to -0.3)
San Marino	2.4 (1 to 4.8)	58.36 (24.3 to 116.7)	2.3 (0.9 to 4.8)	53.02 (19.95 to 109.74)	-0.37(-0.4 to -0.33)
Sao Tome and Principe	64.6 (35.6 to 102.2)	113.38 (60.95 to 183.78)	130.9 (68 to 213.4)	168.2 (86.34 to 273.99)	1.77(1.65 to 1.9)
Saudi Arabia	7802.4 (4204.5 to 12777.1)	118.67 (63.03 to 196.04)	7162.6 (3502.5 to 13011.4)	94.75 (44.91 to 173.75)	-0.73(-0.87 to -0.59)
Senegal	3618.1 (1879.3 to 5790.5)	95.65 (49.19 to 154.61)	11268.1 (6589.3 to 17652.2)	177.05 (101.12 to 284.17)	2.8(2.53 to 3.07)
Serbia	2769.2 (1288.2 to 4931.3)	127.78 (60.53 to 226.22)	1273.5 (545.9 to 2461.8)	94.62 (39.49 to 181.17)	-1.12(-1.18 to -1.05)
Seychelles	37.6 (21.3 to 58.1)	158.26 (85.72 to 249.03)	31.8 (17 to 51.9)	135.71 (70.34 to 227.76)	-0.57(-0.6 to -0.54)
Sierra Leone	1004.4 (533.7 to 1574.8)	50.46 (26.98 to 79.91)	3427.1 (1888.2 to 5273.1)	94.53 (50.25 to 149.32)	2.19(1.75 to 2.63)
Singapore	529 (238.3 to 975.3)	81.45 (36.27 to 149.53)	496.5 (192 to 1006.5)	61.11 (24.04 to 125.43)	-0.77(-0.81 to -0.73)
Slovakia	2001.6 (940.8 to 3492.7)	148.45 (68.99 to 264.43)	930.9 (396.6 to 1748.3)	108.24 (44.82 to 205.85)	-1.22(-1.33 to -1.12)
Slovenia	483.9 (210.9 to 889.4)	116.08 (49.74 to 216.21)	287.4 (117.5 to 580.4)	91.39 (36.75 to 184.1)	-0.64(-0.72 to -0.55)
Solomon Islands	231.3 (128.1 to 347)	149.43 (80.83 to 236.87)	343.6 (193.3 to 524.6)	132.69 (70.31 to 205.34)	-0.41(-0.49 to -0.34)
Somalia	2962.3 (1550.7 to 4697)	74.05 (38.43 to 118.19)	14217.9 (8090.6 to 20871.9)	138.7 (76.88 to 213.43)	2.1(1.79 to 2.41)
South Africa	14028.3 (8416.4 to 21350.2)	102.78 (60.78 to 157.91)	23733.8 (14566.2 to 33770)	155.82 (94.13 to 227.67)	1.53(1.35 to 1.72)
South Sudan	1712.7 (904.5 to 2769.5)	62.97 (32.28 to 103.56)	4578.1 (2552.2 to 7007.4)	106.27 (57.65 to 165.63)	1.58(1.31 to 1.86)
Spain	4913.6 (1958.8 to 9412.7)	62.8 (25.25 to 122.35)	3165.7 (1146.2 to 6371.9)	48.8 (17.56 to 100.94)	-0.66(-0.75 to -0.58)
Sri Lanka	13029.2 (7344.8 to 20197.2)	234.13 (125.7 to 371.65)	8186.1 (4112.1 to 13606)	159.65 (79.19 to 270.53)	-1.2(-1.27 to -1.12)
Sudan	9371.9 (5244.6 to 14865.7)	103.81 (57.2 to 166.99)	17900 (10077.5 to 28447.5)	108.05 (59.74 to 174.82)	0.26(0.05 to 0.47)
Suriname	236.9 (128.5 to 374.7)	182.02 (97.95 to 292.79)	240 (130 to 394.5)	167.06 (89.75 to 274.31)	-0.09(-0.16 to -0.03)
Sweden	1103.8 (516.3 to 2080)	71.68 (32.53 to 136.69)	1212.7 (537 to 2405.8)	66.19 (28.21 to 129.57)	-0.2(-0.24 to -0.17)
Switzerland	943.8 (384.9 to 1766.1)	81.68 (32.74 to 157.28)	920.7 (343.3 to 1864.1)	69.04 (25.81 to 143.51)	-0.48(-0.53 to -0.43)
Syrian Arab Republic	8582.9 (4624.2 to 13436.4)	144.92 (76.52 to 233.07)	4050.6 (2014.7 to 7172.1)	111 (54.31 to 194.97)	-1.05(-1.13 to -0.97)
Taiwan (Province of China)	4974.8 (2494.6 to 8818.4)	90.56 (44.47 to 163.61)	2223.9 (974.5 to 4049.3)	75.32 (32.01 to 140.69)	-0.52(-0.56 to -0.49)
Tajikistan	2583.4 (1357 to 4258.5)	110.08 (56.62 to 180.45)	4663.7 (2576 to 7542.2)	130.2 (70.62 to 212.63)	0.84(0.71 to 0.97)
Thailand	24275.5 (12854.4 to 38319.2)	142.8 (73.19 to 236.51)	12473.8 (5826.6 to 21758)	126.78 (57.71 to 224.9)	-0.37(-0.41 to -0.32)
Timor-Leste	563.4 (318.6 to 834.4)	167.11 (93.26 to 256.34)	794.9 (452.6 to 1219.6)	152.73 (84.84 to 239.34)	-0.13(-0.22 to -0.05)
Togo	1569.8 (819.9 to 2514.1)	86.5 (44.12 to 138.7)	4617.1 (2481 to 7346.2)	139.35 (73.97 to 222.77)	1.62(1.34 to 1.9)
Tokelau	0.8 (0.5 to 1.3)	138.39 (77.5 to 219.85)	0.5 (0.3 to 0.7)	117.44 (61.19 to 192.79)	-0.52(-0.59 to -0.45)
Tonga	36.1 (19.6 to 57.1)	86.34 (45.35 to 139.32)	32.5 (18.2 to 52.4)	83.3 (44.92 to 137.34)	-0.11(-0.16 to -0.06)
Trinidad and Tobago	970.6 (544.1 to 1572.6)	237.61 (128.23 to 392.13)	554.6 (262 to 953.4)	199.26 (93.06 to 347.44)	-0.68(-0.74 to -0.63)
Tunisia	3574.3 (1836.9 to 5653.7)	115.19 (58.2 to 184.09)	2475.1 (1165.8 to 4396.2)	89.54 (42.42 to 163.67)	-0.76(-0.82 to -0.71)
Turkey	32014.9 (17335.1 to 53093.6)	156.59 (84.26 to 258.04)	18899.6 (8696.1 to 33869)	102.33 (46.51 to 187.66)	-1.42(-1.48 to -1.36)
Turkmenistan	1275.3 (630.8 to 2141.2)	84.15 (41.66 to 143.21)	1577.4 (776.3 to 2618.9)	103.46 (50.58 to 174)	0.79(0.73 to 0.84)
Tuvalu	3.4 (1.9 to 5.3)	96.06 (53.03 to 153.03)	3.9 (2.3 to 6.2)	104.45 (58.66 to 166.86)	0.4(0.32 to 0.48)
Uganda	6929.3 (3716.2 to 10992.2)	78.79 (41.3 to 130.07)	32134.9 (16970.3 to 50042.5)	161.9 (84.46 to 255.39)	2.56(2.27 to 2.85)
Ukraine	10612.2 (5139 to 18186.8)	92.82 (43.85 to 166.66)	5265.6 (2496.5 to 9268)	80.73 (37.44 to 143.2)	-0.62(-0.7 to -0.55)
United Arab Emirates	891.1 (480.5 to 1396.6)	150.55 (80.96 to 241.02)	1596.9 (827.7 to 2717.9)	119.25 (60.5 to 204.19)	-0.73(-0.8 to -0.66)
United Kingdom	6708.3 (3816.7 to 10431.2)	61.43 (34.96 to 95.47)	7537.8 (4209 to 12039)	63.9 (35.55 to 101.55)	0.36(0.27 to 0.44)
United Republic of Tanzania	10359.6 (5172.3 to 16478.2)	83.35 (41.83 to 136.12)	38603.8 (21334.8 to 61835.9)	157.98 (86.43 to 251.89)	2.58(2.36 to 2.81)
United States of America	48424.6 (27942.7 to 75140.7)	86.64 (49.43 to 134.49)	46699.6 (26514.6 to 73946.1)	78.38 (43.35 to 126.44)	-0.36(-0.44 to -0.28)
United States Virgin Islands	51.9 (27.6 to 88.8)	162.56 (85.47 to 273.28)	19.6 (9.6 to 33.5)	145.57 (70.22 to 250.92)	-0.24(-0.3 to -0.18)
Uruguay	747.8 (373.7 to 1272.9)	91.47 (45.37 to 159.5)	540.2 (251.5 to 984.1)	82.02 (37.8 to 149.58)	-0.19(-0.25 to -0.13)
Uzbekistan	7416.3 (3833.6 to 12519.3)	86.24 (43.43 to 150.52)	10989.8 (5411.1 to 18042.1)	109.05 (53.38 to 181.59)	0.71(0.65 to 0.78)
Vanuatu	91.6 (54.3 to 135.5)	135.16 (77.97 to 207.96)	150.8 (86.9 to 230.4)	129.71 (71.06 to 204.57)	-0.02(-0.08 to 0.04)
Venezuela (Bolivarian Republic of)	8348 (4199.9 to 13221.9)	117.63 (58.59 to 188.7)	7066.5 (3417.7 to 11815.3)	106.75 (51.65 to 179.81)	-0.18(-0.27 to -0.09)
Viet Nam	33683 (19542.4 to 54102)	127.18 (71.31 to 209.04)	25700.4 (13478.9 to 43694.4)	103.57 (52.02 to 178.08)	-0.68(-0.77 to -0.59)
Yemen	14180.1 (7902 to 21647.6)	198.06 (109.79 to 311.76)	21531.8 (11906.8 to 34034.9)	156.04 (82.66 to 256.62)	-0.63(-0.72 to -0.53)
Zambia	3248.1 (1838.9 to 5140.8)	83.27 (45.36 to 133.71)	13016 (7071.4 to 20683.4)	157.22 (83.92 to 249.62)	2.39(2.16 to 2.62)
Zimbabwe	6146.6 (3334.1 to 10251.3)	127.21 (65.41 to 212.17)	10048.7 (5550.6 to 15049.8)	159.68 (87.5 to 251.95)	0.77(0.57 to 0.97)
Note: Estimates are for children under 15 years. EAPCs= estimated annual percent change. UI = uncertainty interval. CI=confidence interval. YLDs: years lived with disability.
